# Supplementary material for: Estradiol improves behavior in FAD transgenic mice that express APOE3 but not APOE4 after ovariectomy
Source: Front Endocrinol (Lausanne). 2024 Apr 29;15:1374825. doi: 10.3389/fendo.2024.1374825 (PMC11089251; doi:10.3389/fendo.2024.1374825)
Supplement: Supplementary file 2 [file DataSheet_2.xlsx]

## Sheet: Number of mice
		E3FAD F (Early OVX): Uterine horns/ Est stages								E4FAD F (Early OVX): Uterine horns/ Est stages								E3FAD F (Late OVX): Uterine horns/ Est stages								E4FAD F (Late OVX): Uterine horns/ Est stages
		Initial n			Final n					Initial n			Final n					Initial n			Final n					Initial n			Final n
		Sham	OVX	E2	Sham	OVX	E2			Sham	OVX	E2	Sham	OVX	E2			Sham	OVX	E2	Sham	OVX	E2			Sham	OVX	E2	Sham	OVX	E2
	Uterine horns	12	11	8	12	11	8		Uterine horns	11	10	10	11	10	10		Uterine horns	10	10	11	10	10	11		Uterine horns	11	10	10	11	10	10
	Est stages	12	11	8	12	11	8		Est stages	11	10	10	11	10	10		Est stages	10	10	11	10	10	11		Est stages	11	10	10	11	10	10
		E3FAD F (Early OVX): Behavior analysis								E4FAD F (Early OVX): Behavior analysis								E3FAD F (Late OVX): Behavior analysis								E4FAD F (Late OVX): Behavior analysis
		Initial n			Final n (outliers excl)					Initial n			Final n (outliers excl)					Initial n			Final n (outliers excl)					Initial n			Final n (outliers excl)
		Sham	OVX	E2	Sham	OVX	E2			Sham	OVX	E2	Sham	OVX	E2			Sham	OVX	E2	Sham	OVX	E2			Sham	OVX	E2	Sham	OVX	E2
	Acquisition	12	11	8	11	10	8		Acquisition	11	10	10	11	10	10		Acquisition	10	10	11	10	10	11		Acquisition	11	10	10	11	10	10
	Probe: Platform latency	12	11	8	9	11	7		Probe: Platform latency	11	10	10	11	10	10		Probe: Platform latency	10	10	11	10	10	11		Probe: Platform latency	11	10	10	11	10	10
	Probe: Target quadrant latency	12	11	8	12	11	8		Probe: Target quadrant latency	11	10	10	11	10	10		Probe: Target quadrant latency	10	10	11	10	10	11		Probe: Target quadrant latency	11	10	10	10	9	10
		E3FAD F (Early OVX) : BC analysis								E4FAD F (Early OVX) : BC analysis								E3FAD F (Late OVX) : BC analysis								E4FAD F (Late OVX) : BC analysis
		Initial n			Final n (outliers excl)					Initial n			Final n (outliers excl)					Initial n			Final n (outliers excl)					Initial n			Final n (outliers excl)
		Sham	OVX	E2	Sham	OVX	E2			Sham	OVX	E2	Sham	OVX	E2			Sham	OVX	E2	Sham	OVX	E2			Sham	OVX	E2	Sham	OVX	E2
	Insoluble Aβ42	11	11	8	11	10	8		Insoluble Aβ42	10	10	9	9	10	9		Insoluble Aβ42	10	8	11	10	8	11		Insoluble Aβ42	10	10	9	10	10	9
		E3FAD F (Early OVX): IHC analysis								E4FAD F (Early OVX): IHC analysis								E3FAD F (Late OVX): IHC analysis								E4FAD F (Late OVX): IHC analysis
		Initial n			Final n (outliers excl)					Initial n			Final n (outliers excl)					Initial n			Final n (outliers excl)					Initial n			Final n (outliers excl)
		Sham	OVX	E2	Sham	OVX	E2			Sham	OVX	E2	Sham	OVX	E2			Sham	OVX	E2	Sham	OVX	E2			Sham	OVX	E2	Sham	OVX	E2
	MOAB-2	8	8	8	8	8	8		MOAB-2	11	11	10	11	11	10		MOAB-2	8	8	8	8	8	8		MOAB-2	11	11	10	11	11	10
		Final n's after outliers exclu by ROUT (Q=5%)								Final n's after outliers exclu by ROUT (Q=5%)								Final n's after outliers exclu by ROUT (Q=5%)								Final n's after outliers exclu by ROUT (Q=5%)

## Sheet: Peripheral effects
M ID	Genotype	Expt group	Expt group (for SPSS)	Body wt at sac (g)	Uter horn wet wt (g)	Uter horn dry wt (g)	Uterine horn wet wt / body wt	Estrous stage	Estrous stage 2										M ID	Genotype	Expt group	Expt group (for SPSS)	Body wt at sac (g)	Uter horn wet wt (g)	Uter horn dry wt (g)	Uterine horn wet wt / body wt	Estrous stage	Estrous stage 2										M ID	Genotype	Sex	Expt group	Expt group (for SPSS)	Body wt at sac (g)	Uter horn wet wt (g)	Uter horn dry wt (g)	Uterine horn wet wt / body wt	Estrous stage	Estrous stage 2
191	E3FAD	Early OVX, Tx1	E_E2	25	0.15	0.04	0.006	Estrus	High		Figure 1A								219	E4FAD	Early OVX, Tx1	E_E2	24	0.29	0.07	0.0120833	Metestrus	Low		Figure 2A								116	E3FAD	♀	Normal OVX, Tx1	N_E2	23	0.16	0.02	0.00695652	Metestrus	Low
192	E3FAD	Early OVX, Tx1	E_E2	27	0.12	0.02	0.00444444	Estrus	High		Tests of between-Subjects Effects								340	E4FAD	Early OVX, Tx1	E_E2	27	0.2	0.05	0.00740741	Estrus	High		Tests of between-Subjects Effects								135	E3FAD	♀	Normal OVX, Tx1	N_E2	28	0.17	0.03	0.00607143	Estrus	High
193	E3FAD	Early OVX, Tx1	E_E2	26	0.13	0.03	0.005	Estrus	High		Dependent Variable: Uterine horn wt (Early OVX - E3)								341	E4FAD	Early OVX, Tx1	E_E2	26	0.18	0.06	0.00692308	Estrus	High		Dependent Variable: Uterine horn wt (Early OVX - E4)								136	E3FAD	♀	Normal OVX, Tx1	N_E2	30	0.25	0.04	0.00833333	Estrus	High
194	E3FAD	Early OVX, Tx1	E_E2	25	0.2	0.04	0.008	Estrus	High		Source	Type III SS	df	MS	F	Sig.			342	E4FAD	Early OVX, Tx1	E_E2	24	0.25	0.07	0.0104167	Estrus	High		Source	Type III SS	df	MS	F	Sig.			137	E3FAD	♀	Normal OVX, Tx1	N_E2	29	0.27	0.05	0.00931034	Estrus	High
195	E3FAD	Early OVX, Tx1	E_E2	28	0.12	0.03	0.00428571	Estrus	High		Corrected Model	.000a	2	5.057e-05	28.764	<0.001			343	E4FAD	Early OVX, Tx1	E_E2	22	0.19	0.05	0.00863636	Estrus	High		Corrected Model	.000a	2	0	79.13	<0.001			138	E3FAD	♀	Normal OVX, Tx1	N_E2	28	0.11	0.04	0.00392857	Estrus	High
196	E3FAD	Early OVX, Tx1	E_E2	27	0.27	0.06	0.01	Estrus	High		Intercept	0	1	0	250.83	<0.001			344	E4FAD	Early OVX, Tx1	E_E2	25	0.3	0.07	0.012	Estrus	High		Intercept	0.001	1	0.001	279.944	<0.001			139	E3FAD	♀	Normal OVX, Tx1	N_E2	24	0.2	0.04	0.00833333	Estrus	High
197	E3FAD	Early OVX, Tx1	E_E2	24	0.16	0.03	0.00666667	Estrus	High		Tx	0	2	5.057e-05	28.764	<0.001			345	E4FAD	Early OVX, Tx1	E_E2	29	0.31	0.07	0.0106897	Estrus	High		Tx	0	2	0	79.13	<0.001			140	E3FAD	♀	Normal OVX, Tx1	N_E2	27	0.14	0.02	0.00518519	Estrus	High
198	E3FAD	Early OVX, Tx1	E_E2	26	0.19	0.05	0.00730769	Metestrus	Low		Error	4.923e-05	28	1.758e-06					346	E4FAD	Early OVX, Tx1	E_E2	26	0.27	0.06	0.0103846	Estrus	High		Error	7.559e-05	28	2.7e-06					141	E3FAD	♀	Normal OVX, Tx1	N_E2	25	0.18	0.03	0.0072	Metestrus	Low
180	E3FAD	OVX untreated (8M)	E_OVX	23	0.07	0.06	0.00304348	Diestrus	Low		Total	0.001	31						347	E4FAD	Early OVX, Tx1	E_E2	27	0.34	0.1	0.0125926	Proestrus	High		Total	0.001	31						142	E3FAD	♀	Normal OVX, Tx1	N_E2	31	0.2	0.03	0.00645161	Estrus	High
181	E3FAD	OVX untreated (8M)	E_OVX	24	0.07	0.05	0.00291667	Diestrus	Low		Corrected Total	0	30						348	E4FAD	Early OVX, Tx1	E_E2	27	0.3	0.06	0.0111111	Proestrus	High		Corrected Total	0.001	30						143	E3FAD	♀	Normal OVX, Tx1	N_E2	25	0.2	0.01	0.008	Estrus	High
182	E3FAD	OVX untreated (8M)	E_OVX	23	0.04	0.03	0.00173913	Diestrus	Low		a. R Squared = .480 (Adjusted R Squared = .442)								384	E4FAD	OVX untreated (8M)	E_OVX	22	0.04	0.03	0.00181818	Diestrus	Low		a. R Squared = .850 (Adjusted R Squared = .839)								144	E3FAD	♀	Normal OVX, Tx1	N_E2	27	0.27	0.05	0.01	Estrus	High
183	E3FAD	OVX untreated (8M)	E_OVX	22	0.04	0.03	0.00181818	Metestrus	Low										385	E4FAD	OVX untreated (8M)	E_OVX	27	0.07	0.04	0.00259259	Diestrus	Low										117	E3FAD	♀	OVX untreated (12M)	N_OVX	26	0.04	0.03	0.00153846	Diestrus	Low
184	E3FAD	OVX untreated (8M)	E_OVX	28	0.05	0.02	0.00178571	Diestrus	Low		1. Treatment								386	E4FAD	OVX untreated (8M)	E_OVX	28	0.05	0.03	0.00178571	Diestrus	Low		1. Treatment								118	E3FAD	♀	OVX untreated (12M)	N_OVX	26	0.06	0.05	0.00230769	Diestrus	Low
185	E3FAD	OVX untreated (8M)	E_OVX	28	0.04	0.03	0.00142857	Diestrus	Low		Pairwise comparisons								387	E4FAD	OVX untreated (8M)	E_OVX	31	0.01	0.02	0.000322581	Diestrus	Low		Pairwise comparisons								119	E3FAD	♀	OVX untreated (12M)	N_OVX	25	0.05	0.03	0.002	Metestrus	Low
186	E3FAD	OVX untreated (8M)	E_OVX	23	0.04	0.02	0.00173913	Diestrus	Low		Dependent Variable: Uterine horn wt (Early OVX - E3)								388	E4FAD	OVX untreated (8M)	E_OVX	30	0.02	0.01	0.000666667	Diestrus	Low		Dependent Variable: Uterine horn wt (Early OVX - E4)								120	E3FAD	♀	OVX untreated (12M)	N_OVX	23	0.1	0.07	0.00434783	Metestrus	Low
187	E3FAD	OVX untreated (8M)	E_OVX	25	0.04	0.02	0.0016	Diestrus	Low		(I) Tx	(J) Tx	Mean Difference (I-J)	Std. Error	Sig.b	95%CI for Diffb			389	E4FAD	OVX untreated (8M)	E_OVX	28	0.05	0.01	0.00178571	Diestrus	Low		(I) Tx	(J) Tx	Mean Difference (I-J)	Std. Error	Sig.b	95%CI for Diffb			121	E3FAD	♀	OVX untreated (12M)	N_OVX	26	0.06	0.04	0.00230769	Diestrus	Low
188	E3FAD	OVX untreated (8M)	E_OVX	28	0.01	0.01	0.000357143	Diestrus	Low							Lower Bound	Upper Bound		390	E4FAD	OVX untreated (8M)	E_OVX	28	0.01	0.01	0.000357143	Diestrus	Low							Lower Bound	Upper Bound		122	E3FAD	♀	OVX untreated (12M)	N_OVX	29	0.01	0.01	0.000344828	Estrus	High
189	E3FAD	OVX untreated (8M)	E_OVX	26	0.05	0.04	0.00192308	Diestrus	Low		E_E2	E_OVX	.005*	0.001	<0.001	0.003	0.006		391	E4FAD	OVX untreated (8M)	E_OVX	25	0.09	0.08	0.0036	Diestrus	Low		E_E2	E_OVX	.215*	0.019	<0.001	0.166	0.264		123	E3FAD	♀	OVX untreated (12M)	N_OVX	29	0.02	0.01	0.000689655	Diestrus	Low
190	E3FAD	OVX untreated (8M)	E_OVX	24	0.05	0.03	0.00208333	Diestrus	Low			E_Sham	.003*	0.001	<0.001	0.002	0.005		392	E4FAD	OVX untreated (8M)	E_OVX	24	0.08	0.05	0.00333333	Diestrus	Low			E_Sham	.194*	0.019	<0.001	0.146	0.242		124	E3FAD	♀	OVX untreated (12M)	N_OVX	26	0.02	0.01	0.000769231	Diestrus	Low
168	E3FAD	Sham OVX (8M)	E_Sham	25	0.09	0.05	0.0036	Metestrus	Low		E_OVX	E_E2	-.005*	0.001	<0.001	-0.006	-0.003		393	E4FAD	OVX untreated (8M)	E_OVX	27	0.06	0.06	0.00222222	Diestrus	Low		E_OVX	E_E2	-.215*	0.019	<0.001	-0.264	-0.166		156	E3FAD	♀	OVX untreated (12M)	N_OVX	25	0.09	0.07	0.0036	Diestrus	Low
169	E3FAD	Sham OVX (8M)	E_Sham	26	0.06	0.04	0.00230769	Metestrus	Low			E_Sham	-0.001	0.001	0.075	-0.003	9.99e-05		394	E4FAD	Sham OVX (8M)	E_Sham	26	0.07	0.02	0.00269231	Estrus	High			E_Sham	-0.021	0.019	0.825	-0.069	0.027		157	E3FAD	♀	OVX untreated (12M)	N_OVX	26	0.13	0.07	0.005	Diestrus	Low
170	E3FAD	Sham OVX (8M)	E_Sham	27	0.05	0.03	0.00185185	Metestrus	Low		E_Sham	E_E2	-.003*	0.001	<0.001	-0.005	-0.002		395	E4FAD	Sham OVX (8M)	E_Sham	23	0.02	0.01	0.000869565	Metestrus	Low		E_Sham	E_E2	-.194*	0.019	<0.001	-0.242	-0.146		125	E3FAD	♀	Sham OVX (12M)	N_Sham	26	0.1	0.04	0.00384615	Metestrus	Low
171	E3FAD	Sham OVX (8M)	E_Sham	26	0.09	0.06	0.00346154	Metestrus	Low			E_OVX	0.001	0.001	0.075	-9.99e-05	0.003		396	E4FAD	Sham OVX (8M)	E_Sham	28	0.02	0.01	0.000714286	Metestrus	Low			E_OVX	0.021	0.019	0.825	-0.027	0.069		126	E3FAD	♀	Sham OVX (12M)	N_Sham	26	0.14	0.03	0.00538462	Estrus	High
172	E3FAD	Sham OVX (8M)	E_Sham	29	0.12	0.02	0.00413793	Estrus	High		Based on estimated marginal means								397	E4FAD	Sham OVX (8M)	E_Sham	24	0.04	0.02	0.00166667	Estrus	High		Based on estimated marginal means								127	E3FAD	♀	Sham OVX (12M)	N_Sham	27	0.08	0.03	0.00296296	Estrus	High
173	E3FAD	Sham OVX (8M)	E_Sham	23	0.05	0.02	0.00217391	Diestrus	Low		* The mean difference is significant at the .05 level.*								398	E4FAD	Sham OVX (8M)	E_Sham	26	0.03	0.02	0.00115385	Metestrus	Low		* The mean difference is significant at the .05 level.*								128	E3FAD	♀	Sham OVX (12M)	N_Sham	25	0.07	0.02	0.0028	Metestrus	Low
174	E3FAD	Sham OVX (8M)	E_Sham	26	0.16	0.04	0.00615385	Estrus	High		b. Adjustment for multiple comparisons: Bonferroni.b								399	E4FAD	Sham OVX (8M)	E_Sham	25	0.1	0.02	0.004	Metestrus	Low		b. Adjustment for multiple comparisons: Bonferroni.b								129	E3FAD	♀	Sham OVX (12M)	N_Sham	24	0.09	0.04	0.00375	Estrus	High
175	E3FAD	Sham OVX (8M)	E_Sham	26	0.11	0.03	0.00423077	Metestrus	Low										400	E4FAD	Sham OVX (8M)	E_Sham	24	0.09	0.02	0.00375	Metestrus	Low										130	E3FAD	♀	Sham OVX (12M)	N_Sham	28	0.1	0.02	0.00357143	Diestrus	Low
176	E3FAD	Sham OVX (8M)	E_Sham	22	0.05	0.02	0.00227273	Metestrus	Low										401	E4FAD	Sham OVX (8M)	E_Sham	27	0.06	0.01	0.00222222	Metestrus	Low										131	E3FAD	♀	Sham OVX (12M)	N_Sham	29	0.09	0.03	0.00310345	Estrus	High
177	E3FAD	Sham OVX (8M)	E_Sham	25	0.06	0.02	0.0024	Metestrus	Low										402	E4FAD	Sham OVX (8M)	E_Sham	23	0.14	0.03	0.00608696	Metestrus	Low										132	E3FAD	♀	Sham OVX (12M)	N_Sham	27	0.09	0.04	0.00333333	Estrus	High
178	E3FAD	Sham OVX (8M)	E_Sham	24	0.05	0.01	0.00208333	Estrus	High										403	E4FAD	Sham OVX (8M)	E_Sham	24	0.06	0.02	0.0025	Estrus	High										133	E3FAD	♀	Sham OVX (12M)	N_Sham	25	0.1	0.03	0.004	Estrus	High
179	E3FAD	Sham OVX (8M)	E_Sham	24	0.08	0.02	0.00333333	Metestrus	Low										404	E4FAD	Sham OVX (8M)	E_Sham	28	0.13	0.03	0.00464286	Metestrus	Low										134	E3FAD	♀	Sham OVX (12M)	N_Sham	26	0.08	0.02	0.00307692	Metestrus	Low
[truncated: 24 more columns]

## Sheet: MWM Beh
M ID	Genotype	Sex	Expt group	Expt group (for SPSS)	Aq trial - Plat lat Day 1	Aq trial - Plat lat Day 2	Aq trial - Plat lat Day 3	Aq trial - Plat lat Day 4	Aq trial - Plat lat Day 5	Probe trial - Plat lat Day 5	Probe trial - Quad lat Day 5	Probe trial - Plat cross Day 5	Probe trial - % Quad time Day 5										M ID	Genotype	Sex	Expt group	Expt group (for SPSS)	Aq trial - Plat lat Day 1	Aq trial - Plat lat Day 2	Aq trial - Plat lat Day 3	Aq trial - Plat lat Day 4	Aq trial - Plat lat Day 5	Probe trial - Plat lat Day 5	Probe trial - Quad lat Day 5	Probe trial - Plat cross Day 5	Probe trial - % Quad time Day 5									M ID	Genotype	Sex	Expt group	Expt group (for SPSS)
168	E3FAD	♀	Sham OVX (8M)	E_Sham	52.225	35.125	17.85	13.6	10.375	19.6	9.7	1	25		Figure 1C								394	E4FAD	♀	Sham OVX (8M)	E_Sham	15.175	17.7	11	9.975	12.275	19.5	3.4	4	29		Figure 2C							125	E3FAD	♀	Sham OVX (12M)	N_Sham
169	E3FAD	♀	Sham OVX (8M)	E_Sham	23.95	21.85	21.65	7.025	6.625	6.7	5.9	2	14		Tests of Within-Subjects Effects								395	E4FAD	♀	Sham OVX (8M)	E_Sham	23.3	36.075	27.5	29.875	24.675	31.7	6.9	5	32		Tests of Within-Subjects Effects							126	E3FAD	♀	Sham OVX (12M)	N_Sham
170	E3FAD	♀	Sham OVX (8M)	E_Sham	13.25	17.85	19.35	14.3	14.8	17.2	6.5	5	35		Dependent Variable: Latency to platform (Early OVX E3)								396	E4FAD	♀	Sham OVX (8M)	E_Sham	30.25	22.775	23.275	17.85	18.2	30.6	2.7	1	29		Dependent Variable: Latency to platform (Early OVX E4)							127	E3FAD	♀	Sham OVX (12M)	N_Sham
171	E3FAD	♀	Sham OVX (8M)	E_Sham	25.575	14.15	13.85	14.925	11.95	13.3	12.5	3	13		Source	Type III SS	df	MS	F	Sig.			397	E4FAD	♀	Sham OVX (8M)	E_Sham	32.625	19.325	14.075	59.7	25.875	6.6	2.8	7	25		Source	Type III SS	df	MS	F	Sig.		128	E3FAD	♀	Sham OVX (12M)	N_Sham
172	E3FAD	♀	Sham OVX (8M)	E_Sham	47.9	9.075	20.85	20.9	32.675	40.9	6	4	16		Day	2306.12	3.271	705.113	6.405	<0.001			398	E4FAD	♀	Sham OVX (8M)	E_Sham	27.4	20.65	29.875	36.55	32.1	35.7	7.8	1	17		Day	389.349	3.608	107.928	1.004	0.404		129	E3FAD	♀	Sham OVX (12M)	N_Sham
173	E3FAD	♀	Sham OVX (8M)	E_Sham	20.575	32.4	27.75	14.275	25.75	6	5.3	3	14		Day x Tx	674.267	6.541	103.081	0.936	0.479			399	E4FAD	♀	Sham OVX (8M)	E_Sham	30.4	10.475	14.75	10.475	13.675	58.7	7.1	1	10		Day x Tx	811.733	7.215	112.506	1.046	0.405		130	E3FAD	♀	Sham OVX (12M)	N_Sham
174	E3FAD	♀	Sham OVX (8M)	E_Sham	25.125	18.05	13.425	4.35	28.525	16.5	7.4	2	33		Error (Day)	9361.96	85.035	110.096					400	E4FAD	♀	Sham OVX (8M)	E_Sham	39.2	31.625	37.325	25.025	54.425	60	48.6	0	5		Error (Day)	10863.3	101.01	107.547				131	E3FAD	♀	Sham OVX (12M)	N_Sham
175	E3FAD	♀	Sham OVX (8M)	E_Sham	37.175	19.85	10.175	10.6	16.325	9.8	7.3	2	21		Tests of Within-Subjects Effects								401	E4FAD	♀	Sham OVX (8M)	E_Sham	36.7	15.075	45.925	20.9	49.5	60	60	0	0		Tests of Within-Subjects Effects							132	E3FAD	♀	Sham OVX (12M)	N_Sham
176	E3FAD	♀	Sham OVX (8M)	E_Sham	35.85	30.775	43.2	35.4	17.225	43.6	9.9	1	13		Dependent Variable: Latency to platform (Early OVX E3)								402	E4FAD	♀	Sham OVX (8M)	E_Sham	26.725	14.075	13.85	21.025	24.65	15.8	14.8	9	24		Dependent Variable: Latency to platform (Early OVX E4)							133	E3FAD	♀	Sham OVX (12M)	N_Sham
177	E3FAD	♀	Sham OVX (8M)	E_Sham	35.9	18.1	17.5	15.65	29.375	13.1	11.9	3	31		Intercept	62874.5	1	62874.5	447.692	<0.001			403	E4FAD	♀	Sham OVX (8M)	E_Sham	48.475	38.225	58	45.475	60	22.3	21.7	1	5		Intercept	145067	1	145067	213.534	<0.001		134	E3FAD	♀	Sham OVX (12M)	N_Sham
178	E3FAD	♀	Sham OVX (8M)	E_Sham	32.325	28.475	34.325	36	14	41.8	3.2	0	24		Tx	272.832	2	136.416	0.971	0.392			404	E4FAD	♀	Sham OVX (8M)	E_Sham	37.1	29.55	14.675	15.925	33.8	42.4	12.8	1	42		Tx	610.229	2	305.115	0.449	0.643		117	E3FAD	♀	OVX untreated (12M)	N_OVX
179	E3FAD	♀	Sham OVX (8M)	E_Sham	38.1	14.025	13.475	9.1	22.95	10.2	8.7	3	15		Error	3651.48	26	140.441					384	E4FAD	♀	OVX untreated (8M)	E_OVX	45.775	46.25	44.4	29	43.875	19.9	2.4	1	18		Error	19022.1	28	679.361				118	E3FAD	♀	OVX untreated (12M)	N_OVX
180	E3FAD	♀	OVX untreated (8M)	E_OVX	20.9	20.4	24.975	48.65	38.65	60	31.6	0	14										385	E4FAD	♀	OVX untreated (8M)	E_OVX	22.35	35.325	22.5	47.55	29.3	28.6	17.6	1	29									119	E3FAD	♀	OVX untreated (12M)	N_OVX
181	E3FAD	♀	OVX untreated (8M)	E_OVX	44.125	20.1	36.575	20.8	15.625	13.7	2.4	2	24										386	E4FAD	♀	OVX untreated (8M)	E_OVX	39.175	35.55	26.925	35.475	22.35	20.7	19.2	2	19									120	E3FAD	♀	OVX untreated (12M)	N_OVX
182	E3FAD	♀	OVX untreated (8M)	E_OVX	20.65	38.05	27.075	15.8	23.95	24.1	9.4	2	31		Figure 1D								387	E4FAD	♀	OVX untreated (8M)	E_OVX	26.9	20.35	9.825	16.375	28.15	60	24.4	0	12		Figure 2D							121	E3FAD	♀	OVX untreated (12M)	N_OVX
183	E3FAD	♀	OVX untreated (8M)	E_OVX	38.675	24.55	8.5	21.6	23.775	60	19.2	0	11		Tests of Within-Subjects Effects								388	E4FAD	♀	OVX untreated (8M)	E_OVX	52.875	60	55.325	54.3	60	60	60	0	0		Tests of Within-Subjects Effects							122	E3FAD	♀	OVX untreated (12M)	N_OVX
184	E3FAD	♀	OVX untreated (8M)	E_OVX	21.275	12.45	43.7	18.875	31.95	41.5	32.8	6	11		Dependent Variable: Latency to platform (Early OVX E3)								389	E4FAD	♀	OVX untreated (8M)	E_OVX	25.25	15.3	23.5	12.725	13.7	27.5	3.4	2	16		Dependent Variable: Latency to platform (Early OVX E4)							123	E3FAD	♀	OVX untreated (12M)	N_OVX
185	E3FAD	♀	OVX untreated (8M)	E_OVX	44.425	21.2	32.5	31.9	34.575	60	15	0	18		Source	Type III SS	df	MS	F	Sig.			390	E4FAD	♀	OVX untreated (8M)	E_OVX	11.85	53.55	42.725	60	50.475	21	16.5	2	38		Source	Type III SS	df	MS	F	Sig.		124	E3FAD	♀	OVX untreated (12M)	N_OVX
186	E3FAD	♀	OVX untreated (8M)	E_OVX	19.85	18.675	22.15	19.8	8.375	24.5	6	5	13		Corrected Model	5198.028a	2	2599.01	13.192	<0.001			391	E4FAD	♀	OVX untreated (8M)	E_OVX	31.025	13.55	20.35	46.65	21.2	60	60	0	0		Corrected Model	92.776a	2	46.388	0.11	0.896		156	E3FAD	♀	OVX untreated (12M)	N_OVX
187	E3FAD	♀	OVX untreated (8M)	E_OVX	7.825	30.15	4.725	21.05	5.55	4.8	3.6	7	36		Intercept	11099.1	1	11099.1	56.336	<0.001			392	E4FAD	♀	OVX untreated (8M)	E_OVX	45.925	30.275	19.525	34.675	18.625	8.6	2.2	2	43		Intercept	34764.8	1	34764.8	82.536	<0.001		157	E3FAD	♀	OVX untreated (12M)	N_OVX
188	E3FAD	♀	OVX untreated (8M)	E_OVX	14.65	31.925	12.425	26.225	16.85	53.6	14.8	1	19		Tx	5198.03	2	2599.01	13.192	<0.001			393	E4FAD	♀	OVX untreated (8M)	E_OVX	38.3	17.95	20.575	19.225	26	4.3	3.6	1	53		Tx	92.776	2	46.388	0.11	0.896		116	E3FAD	♀	Normal OVX, Tx1	N_E2
189	E3FAD	♀	OVX untreated (8M)	E_OVX	28.425	6.55	6.175	8.825	19.575	32.4	7.9	2	15		Error	4728.35	24	197.015					219	E4FAD	♀	Early OVX, Tx1	E_E2	41.125	47.75	32.375	29.95	34.9	21.7	15.6	3	25		Error	11793.8	28	421.206				135	E3FAD	♀	Normal OVX, Tx1	N_E2
190	E3FAD	♀	OVX untreated (8M)	E_OVX	23.75	12.675	31.9	16	46.775	60	13.5	3	36		Total	23984.9	27						340	E4FAD	♀	Early OVX, Tx1	E_E2	33.925	15.875	14.65	11.5	10.175	10.3	7.1	5	36		Total	46810.4	31					136	E3FAD	♀	Normal OVX, Tx1	N_E2
191	E3FAD	♀	Early OVX, Tx1	E_E2	49.025	15.3	21.2	15.175	6	54	0.3	0	16		Corrected Total	9926.38	26						341	E4FAD	♀	Early OVX, Tx1	E_E2	23.3	8.3	22.425	20.5	12.35	14.3	4	3	16		Corrected Total	11886.6	30					137	E3FAD	♀	Normal OVX, Tx1	N_E2
192	E3FAD	♀	Early OVX, Tx1	E_E2	28.025	41.425	18.55	20.625	12.075	3.1	2.4	5	29		a. R Squared = .524 (Adjusted R Squared = .484)								342	E4FAD	♀	Early OVX, Tx1	E_E2	38.6	20.325	36.9	30.775	48.55	60	22.1	0	13		a. R Squared = .008 (Adjusted R Squared = -.063)							138	E3FAD	♀	Normal OVX, Tx1	N_E2
193	E3FAD	♀	Early OVX, Tx1	E_E2	19.95	26.025	19.05	14	9.075	3.3	2.3	3	12										343	E4FAD	♀	Early OVX, Tx1	E_E2	60	60	54.275	48.7	60	60	60	0	0									139	E3FAD	♀	Normal OVX, Tx1	N_E2
194	E3FAD	♀	Early OVX, Tx1	E_E2	14.225	5.725	9.05	7.925	7.025	11.7	10.9	6	41		1. Treatment								344	E4FAD	♀	Early OVX, Tx1	E_E2	28.3	44.175	13.45	9.925	26.825	22.9	4.8	3	45		Figure 2D							140	E3FAD	♀	Normal OVX, Tx1	N_E2
195	E3FAD	♀	Early OVX, Tx1	E_E2	10.85	21.55	16.6	17.3	15.025	22.8	6.3	2	15		Pairwise comparisons								345	E4FAD	♀	Early OVX, Tx1	E_E2	30.55	49.55	51.4	48.5	39.325	56.6	48.2	1	14		Tests of Within-Subjects Effects							141	E3FAD	♀	Normal OVX, Tx1	N_E2
196	E3FAD	♀	Early OVX, Tx1	E_E2	32.075	19.75	22.125	22.45	14.25	11.2	10.6	4	27		Dependent Variable: Latency to platform (Early OVX E3)								346	E4FAD	♀	Early OVX, Tx1	E_E2	33.125	39.1	25.675	22.325	36.5	13.1	12	3	19		Dependent Variable: Latency to target quadrant (Early OVX E4)							142	E3FAD	♀	Normal OVX, Tx1	N_E2
197	E3FAD	♀	Early OVX, Tx1	E_E2	43.8	25.4	5.525	10.75	15.875	5.4	1.4	3	18		(I) Tx	(J) Tx	Mean Difference (I-J)	Std. Error	Sig.b	95%CI for Diffb			347	E4FAD	♀	Early OVX, Tx1	E_E2	9.875	17.6	31.475	19.85	10.1	27.7	24.9	2	16		Source	Type III SS	df	MS	F	Sig.		143	E3FAD	♀	Normal OVX, Tx1	N_E2
198	E3FAD	♀	Early OVX, Tx1	E_E2	23.4	5.9	32.3	33.15	19.225	11.6	2.6	2	26							Lower Bound	Upper Bound		348	E4FAD	♀	Early OVX, Tx1	E_E2	26.25	31.825	27.8	24.45	60	60	24.7	0	6		Corrected Model	987.075a	2	493.538	2.932	0.073		144	E3FAD	♀	Normal OVX, Tx1	N_E2
															E_E2	E_OVX	-29.638*	6.786	<0.001	-47.103	-12.172																	Intercept	5346.53	1	5346.53	31.759	<.001
																E_Sham	-2.617	7.074	1	-20.822	15.587																	Tx	987.075	2	493.538	2.932	0.073
															E_OVX	E_E2	29.638*	6.786	<0.001	12.172	47.103																	Error	4040.33	24	168.347
																E_Sham	27.020*	6.309	<0.001	10.784	43.257																	Total	10739	27
															E_Sham	E_E2	2.617	7.074	1	-15.587	20.822																	Corrected Total	5027.41	26
																E_OVX	-27.020*	6.309	<0.001	-43.257	-10.784																	a. R Squared = .196 (Adjusted R Squared = .129)
															Based on estimated marginal means
															* The mean difference is significant at the .05 level.*
															b. Adjustment for multiple comparisons: Bonferroni.b
															Figure 1D
															Tests of Within-Subjects Effects
															Dependent Variable: Latency to target quadrant (Early OVX E3)
															Source	Type III SS	df	MS	F	Sig.
															Corrected Model	465.739a	2	232.869	5.166	0.012
															Intercept	2374.89	1	2374.89	52.68	<.001
															Tx	465.739	2	232.869	5.166	0.012
															Error	1262.27	28	45.081
															Total	4390.63	31
															Corrected Total	1728.01	30
															a. R Squared = .270 (Adjusted R Squared = .217)
															1. Treatment
															Pairwise comparisons
															Dependent Variable: Latency to target quadrant (Early OVX E3)
															(I) Tx	(J) Tx	Mean Difference (I-J)	Std. Error	Sig.b	95%CI for Diffb
																				Lower Bound	Upper Bound
															E_E2	E_OVX	-9.600*	3.12	0.014	-17.545	-1.655
																E_Sham	-3.258	3.065	0.89	-11.062	4.546
															E_OVX	E_E2	9.600*	3.12	0.014	1.655	17.545
																E_Sham	6.342	2.803	0.095	-0.795	13.479
															E_Sham	E_E2	3.258	3.065	0.89	-4.546	11.062
																E_OVX	-6.342	2.803	0.095	-13.479	0.795
															Based on estimated marginal means
															* The mean difference is significant at the .05 level.*
															b. Adjustment for multiple comparisons: Bonferroni.b
[truncated: 36 more columns]

## Sheet: BC
M ID	Genotype	Sex	Expt group	Expt group (for SPSS)	Aβ42 FA μg/mg										M ID	Genotype	Sex	Expt group	Expt group (for SPSS)	Aβ42 FA μg/mg									M ID	Genotype	Sex	Expt group	Expt group (for SPSS)	Aβ42 FA μg/mg									M ID	Genotype	Sex	Expt group	Expt group (for SPSS)	Aβ42 FA μg/mg
195	E3FAD	♀	Early OVX, Tx1	E_E2	0.841276		Figure 1E								346	E4FAD	♀	Early OVX, Tx1	E_E2	1.79607		Figure 2E							135	E3FAD	♀	Normal OVX, Tx1	N_E2	4.13393		Figure 3E							311	E4FAD	♀	Normal OVX, Tx1	N_E2	7.74189
196	E3FAD	♀	Early OVX, Tx1	E_E2	0		Tests of Within-Subjects Effects								347	E4FAD	♀	Early OVX, Tx1	E_E2	2.54912		Tests of Within-Subjects Effects							139	E3FAD	♀	Normal OVX, Tx1	N_E2	3.81553		Tests of Within-Subjects Effects							312	E4FAD	♀	Normal OVX, Tx1	N_E2	7.38379
193	E3FAD	♀	Early OVX, Tx1	E_E2	0.660352		Dependent Variable: Aβ42 FA (Early OVX E3)								340	E4FAD	♀	Early OVX, Tx1	E_E2	9.43753		Dependent Variable: Aβ42 FA (Early OVX E4)							144	E3FAD	♀	Normal OVX, Tx1	N_E2	2.9988		Dependent Variable: Aβ42 FA (Late OVX E3)							313	E4FAD	♀	Normal OVX, Tx1	N_E2	8.08628
198	E3FAD	♀	Early OVX, Tx1	E_E2	1.45176		Source	Type III SS	df	MS	F	Sig.			345	E4FAD	♀	Early OVX, Tx1	E_E2	1.67043		Source	Type III SS	df	MS	F	Sig.		136	E3FAD	♀	Normal OVX, Tx1	N_E2	4.49687		Source	Type III SS	df	MS	F	Sig.		314	E4FAD	♀	Normal OVX, Tx1	N_E2	7.83042
192	E3FAD	♀	Early OVX, Tx1	E_E2	1.43511		Corrected Model	9.752a	2	4.876	5.785	0.008			342	E4FAD	♀	Early OVX, Tx1	E_E2	5.33618		Corrected Model	13.575a	2	6.788	1.918	0.168		137	E3FAD	♀	Normal OVX, Tx1	N_E2	7.16864		Corrected Model	5.506a	2	2.753	0.484	0.622		315	E4FAD	♀	Normal OVX, Tx1	N_E2	10.6236
191	E3FAD	♀	Early OVX, Tx1	E_E2	1.48536		Intercept	71.402	1	71.402	84.711	<.001			341	E4FAD	♀	Early OVX, Tx1	E_E2	4.83203		Intercept	472.428	1	472.428	133.512	<.001		116	E3FAD	♀	Normal OVX, Tx1	N_E2	4.97		Intercept	792.518	1	792.518	139.258	<.001		316	E4FAD	♀	Normal OVX, Tx1	N_E2	6.51701
194	E3FAD	♀	Early OVX, Tx1	E_E2	1.18894		Tx	9.752	2	4.876	5.785	0.008			219	E4FAD	♀	Early OVX, Tx1	E_E2	5.41349		Tx	13.575	2	6.788	1.918	0.168		138	E3FAD	♀	Normal OVX, Tx1	N_E2	4.07148		Tx	5.506	2	2.753	0.484	0.622		317	E4FAD	♀	Normal OVX, Tx1	N_E2	4.48488
197	E3FAD	♀	Early OVX, Tx1	E_E2	1.11239		Error	21.915	26	0.843					343	E4FAD	♀	Early OVX, Tx1	E_E2	3.06356		Error	88.462	25	3.538				142	E3FAD	♀	Normal OVX, Tx1	N_E2	6.9635		Error	147.966	26	5.691				318	E4FAD	♀	Normal OVX, Tx1	N_E2	9.13
180	E3FAD	♀	OVX untreated (8M)	E_OVX	0.876098		Total	110.526	29						344	E4FAD	♀	Early OVX, Tx1	E_E2	2.68252		Total	582.716	28					143	E3FAD	♀	Normal OVX, Tx1	N_E2	3.81203		Total	945.701	29					319	E4FAD	♀	Normal OVX, Tx1	N_E2	11.0656
183	E3FAD	♀	OVX untreated (8M)	E_OVX	1.28847		Corrected Total	31.667	28						295	E4FAD	♀	OVX Control (8M)	E_OVX old	3.74414		Corrected Total	102.037	27					141	E3FAD	♀	Normal OVX, Tx1	N_E2	6.43055		Corrected Total	153.473	28					366	E4FAD	♀	OVX untreated (12M)	N_OVX	9.14832
188	E3FAD	♀	OVX untreated (8M)	E_OVX	1.03545		a. R Squared = .308 (Adjusted R Squared = .255)								293	E4FAD	♀	OVX Control (8M)	E_OVX old	3.94955		a. R Squared = .308 (Adjusted R Squared = .255)							140	E3FAD	♀	Normal OVX, Tx1	N_E2	7.59595		a. R Squared = .308 (Adjusted R Squared = .255)							369	E4FAD	♀	OVX untreated (12M)	N_OVX	12.3695
186	E3FAD	♀	OVX untreated (8M)	E_OVX	1.71185										294	E4FAD	♀	OVX Control (8M)	E_OVX old	4.96213									120	E3FAD	♀	OVX untreated (12M)	N_OVX	1.9345									377	E4FAD	♀	OVX untreated (12M)	N_OVX	8.67482
189	E3FAD	♀	OVX untreated (8M)	E_OVX	1.15513		1. Treatment								290	E4FAD	♀	OVX Control (8M)	E_OVX old	4.31153									121	E3FAD	♀	OVX untreated (12M)	N_OVX	2.18554									220	E4FAD	♀	OVX control (12M)	N_OVX old	12.1421
185	E3FAD	♀	OVX untreated (8M)	E_OVX	1.39985		Pairwise comparisons								291	E4FAD	♀	OVX Control (8M)	E_OVX old	5.40559									118	E3FAD	♀	OVX untreated (12M)	N_OVX	9.06287									221	E4FAD	♀	OVX control (12M)	N_OVX old	9.97402
190	E3FAD	♀	OVX untreated (8M)	E_OVX	1.36073		Dependent Variable: Aβ42 FA (Early OVX E3)								296	E4FAD	♀	OVX Control (8M)	E_OVX old	7.69613									124	E3FAD	♀	OVX untreated (12M)	N_OVX	7.41998									224	E4FAD	♀	OVX control (12M)	N_OVX old	7.17142
187	E3FAD	♀	OVX untreated (8M)	E_OVX	1.14874		(I) Tx	(J) Tx	Mean Difference (I-J)	Std. Error	Sig.b	95%CI for Diffb			292	E4FAD	♀	OVX Control (8M)	E_OVX old	5.24414									117	E3FAD	♀	OVX untreated (12M)	N_OVX	6.40527									225	E4FAD	♀	OVX control (12M)	N_OVX old	7.02496
182	E3FAD	♀	OVX untreated (8M)	E_OVX	1.89412							Lower Bound	Upper Bound		387	E4FAD	♀	OVX untreated (8M)	E_OVX	1.50651									123	E3FAD	♀	OVX untreated (12M)	N_OVX	4.9937									228	E4FAD	♀	OVX control (12M)	N_OVX old	9.4064
181	E3FAD	♀	OVX untreated (8M)	E_OVX	6.09142		E_E2	E_OVX	-0.334	0.435	1	-1.448	0.781		384	E4FAD	♀	OVX untreated (8M)	E_OVX	6.25039									119	E3FAD	♀	OVX untreated (12M)	N_OVX	6.28365									230	E4FAD	♀	OVX control (12M)	N_OVX old	8.66279
184	E3FAD	♀	OVX untreated (8M)	E_OVX	1.68692			E_Sham	-1.350*	0.427	0.012	-2.441	-0.258		386	E4FAD	♀	OVX untreated (8M)	E_OVX	6.63732									122	E3FAD	♀	OVX untreated (12M)	N_OVX	8.86434									231	E4FAD	♀	OVX control (12M)	N_OVX old	4.99858
172	E3FAD	♀	Sham OVX (8M)	E_Sham	0.553727		E_OVX	E_E2	0.334	0.435	1	-0.781	1.448		283	E4FAD	♀	Sham OVX Control (8M)	E_Sham old	4.01525									128	E3FAD	♀	Sham OVX (12M)	N_Sham	0									370	E4FAD	♀	Sham OVX (12M)	N_Sham	10.5058
171	E3FAD	♀	Sham OVX (8M)	E_Sham	1.55339			E_Sham	-1.016	0.401	0.053	-2.043	0.01		282	E4FAD	♀	Sham OVX Control (8M)	E_Sham old	4.01709									126	E3FAD	♀	Sham OVX (12M)	N_Sham	7.67377									374	E4FAD	♀	Sham OVX (12M)	N_Sham	6.16633
175	E3FAD	♀	Sham OVX (8M)	E_Sham	2.61435		E_Sham	E_E2	1.350*	0.427	0.012	0.258	2.441		287	E4FAD	♀	Sham OVX Control (8M)	E_Sham old	1.29968									134	E3FAD	♀	Sham OVX (12M)	N_Sham	6.36462									381	E4FAD	♀	Sham OVX (12M)	N_Sham	7.44126
176	E3FAD	♀	Sham OVX (8M)	E_Sham	1.58256			E_OVX	1.016	0.401	0.053	-0.01	2.043		288	E4FAD	♀	Sham OVX Control (8M)	E_Sham old	2.45981									130	E3FAD	♀	Sham OVX (12M)	N_Sham	3.10287									241	E4FAD	♀	Sham OVX Control (12M)	N_Sham old	6.46847
173	E3FAD	♀	Sham OVX (8M)	E_Sham	1.1873		Based on estimated marginal means								284	E4FAD	♀	Sham OVX Control (8M)	E_Sham old	3.47121									132	E3FAD	♀	Sham OVX (12M)	N_Sham	2.15979									242	E4FAD	♀	Sham OVX Control (12M)	N_Sham old	7.40354
169	E3FAD	♀	Sham OVX (8M)	E_Sham	4.93259		* The mean difference is significant at the .05 level.*								286	E4FAD	♀	Sham OVX Control (8M)	E_Sham old	2.08603									129	E3FAD	♀	Sham OVX (12M)	N_Sham	3.59888									243	E4FAD	♀	Sham OVX Control (12M)	N_Sham old	16.5789
174	E3FAD	♀	Sham OVX (8M)	E_Sham	4.47607		b. Adjustment for multiple comparisons: Bonferroni.b								285	E4FAD	♀	Sham OVX Control (8M)	E_Sham old	4.94399									125	E3FAD	♀	Sham OVX (12M)	N_Sham	9.22734									244	E4FAD	♀	Sham OVX Control (12M)	N_Sham old	9.32393
179	E3FAD	♀	Sham OVX (8M)	E_Sham	1.76439										400	E4FAD	♀	Sham OVX (8M)	E_Sham	2.55254									131	E3FAD	♀	Sham OVX (12M)	N_Sham	4.55121									246	E4FAD	♀	Sham OVX Control (12M)	N_Sham old	5.86655
177	E3FAD	♀	Sham OVX (8M)	E_Sham	1.5842										395	E4FAD	♀	Sham OVX (8M)	E_Sham	4.67901									133	E3FAD	♀	Sham OVX (12M)	N_Sham	7.08538									247	E4FAD	♀	Sham OVX Control (12M)	N_Sham old	12.0944
178	E3FAD	♀	Sham OVX (8M)	E_Sham	2.41241										402	E4FAD	♀	Sham OVX (8M)	E_Sham	11.4018									127	E3FAD	♀	Sham OVX (12M)	N_Sham	4.20283									248	E4FAD	♀	Sham OVX Control (12M)	N_Sham old	4.0402
170	E3FAD	♀	Sham OVX (8M)	E_Sham	3.42822
[truncated: 6 more columns]

## Sheet: IHC
M ID	Genotype	Sex	Expt group	Expt group (for SPSS)	MOAB2 % area CX										M ID	Genotype	Sex	Expt group	Expt group (for SPSS)	MOAB2 % area CX										M ID	Genotype	Sex	Expt group	Expt group (for SPSS)	MOAB2 % area CX									M ID	Genotype	Sex	Expt group	Expt group (for SPSS)	MOAB2 % area CX
191	E3FAD	♀	Early OVX, Tx1	E_E2	1.168		Figure 1F								219	E4FAD	♀	Early OVX, Tx1	E_E2	4.111		Figure 2F								116	E3FAD	♀	Normal OVX, Tx1	N_E2	8.021		Figure 3F							311	E4FAD	♀	Normal OVX, Tx1	N_E2	11.996
192	E3FAD	♀	Early OVX, Tx1	E_E2	1.382		Tests of Within-Subjects Effects								340	E4FAD	♀	Early OVX, Tx1	E_E2	3.322		Tests of Within-Subjects Effects								135	E3FAD	♀	Normal OVX, Tx1	N_E2	6.141		Tests of Within-Subjects Effects							312	E4FAD	♀	Normal OVX, Tx1	N_E2	11.997
193	E3FAD	♀	Early OVX, Tx1	E_E2	1.321		Dependent Variable: MOAB2 (Early OVX E3)								341	E4FAD	♀	Early OVX, Tx1	E_E2	3.882		Dependent Variable: MOAB2 (Early OVX E3)								136	E3FAD	♀	Normal OVX, Tx1	N_E2	4.287		Dependent Variable: MOAB2 (Early Late E3)							313	E4FAD	♀	Normal OVX, Tx1	N_E2	11.854
194	E3FAD	♀	Early OVX, Tx1	E_E2	1.321		Source	Type III SS	df	MS	F	Sig.			342	E4FAD	♀	Early OVX, Tx1	E_E2	5.512		Source	Type III SS	df	MS	F	Sig.			137	E3FAD	♀	Normal OVX, Tx1	N_E2	5.843		Source	Type III SS	df	MS	F	Sig.		314	E4FAD	♀	Normal OVX, Tx1	N_E2	11.892
195	E3FAD	♀	Early OVX, Tx1	E_E2	0.751		Corrected Model	.955a	2	0.477	6.487	0.006			343	E4FAD	♀	Early OVX, Tx1	E_E2	5.029		Corrected Model	102.521a	2	51.26	9.887	<0.001			138	E3FAD	♀	Normal OVX, Tx1	N_E2	5.705		Corrected Model	10.346a	2	5.173	2.517	0.105		315	E4FAD	♀	Normal OVX, Tx1	N_E2	10.769
196	E3FAD	♀	Early OVX, Tx1	E_E2	0.99		Intercept	34.711	1	34.711	471.82	<.001			344	E4FAD	♀	Early OVX, Tx1	E_E2	4.16		Intercept	910.979	1	910.979	175.71	<0.001			141	E3FAD	♀	Normal OVX, Tx1	N_E2	9.549		Intercept	1426.06	1	1426.06	693.836	<.001		316	E4FAD	♀	Normal OVX, Tx1	N_E2	9.098
197	E3FAD	♀	Early OVX, Tx1	E_E2	1.398		Tx	0.955	2	0.477	6.487	0.006			345	E4FAD	♀	Early OVX, Tx1	E_E2	1.062		Tx	102.521	2	51.26	9.887	<0.001			143	E3FAD	♀	Normal OVX, Tx1	N_E2	8.35		Tx	10.346	2	5.173	2.517	0.105		317	E4FAD	♀	Normal OVX, Tx1	N_E2	9.22
198	E3FAD	♀	Early OVX, Tx1	E_E2	0.798		Error	1.545	21	0.074					346	E4FAD	♀	Early OVX, Tx1	E_E2	1.791		Error	150.352	29	5.185					144	E3FAD	♀	Normal OVX, Tx1	N_E2	6.369		Error	43.162	21	2.055				318	E4FAD	♀	Normal OVX, Tx1	N_E2	9.234
180	E3FAD	♀	OVX untreated (8M)	E_OVX	0.997		Total	37.211	24						347	E4FAD	♀	Early OVX, Tx1	E_E2	4.262		Total	1187.04	32						117	E3FAD	♀	OVX untreated (12M)	N_OVX	7.936		Total	1479.57	24					319	E4FAD	♀	Normal OVX, Tx1	N_E2	10.108
181	E3FAD	♀	OVX untreated (8M)	E_OVX	0.701		Corrected Total	2.499	23						348	E4FAD	♀	Early OVX, Tx1	E_E2	0.408		Corrected Total	252.873	31						119	E3FAD	♀	OVX untreated (12M)	N_OVX	7.687		Corrected Total	53.508	23					220	E4FAD	♀	OVX control (12M)	N_OVX_old	12.666
182	E3FAD	♀	OVX untreated (8M)	E_OVX	0.971		a. R Squared = .382 (Adjusted R Squared = .323)								290	E4FAD	♀	OVX Control (8M)	E_OVX	5.977		a. R Squared = .405 (Adjusted R Squared = .364)								120	E3FAD	♀	OVX untreated (12M)	N_OVX	6.387		a. R Squared = .193 (Adjusted R Squared = .117)							221	E4FAD	♀	OVX control (12M)	N_OVX_old	11.252
184	E3FAD	♀	OVX untreated (8M)	E_OVX	1.055										291	E4FAD	♀	OVX Control (8M)	E_OVX	9.53										121	E3FAD	♀	OVX untreated (12M)	N_OVX	6.045									224	E4FAD	♀	OVX control (12M)	N_OVX_old	10.101
185	E3FAD	♀	OVX untreated (8M)	E_OVX	0.991		1. Treatment								292	E4FAD	♀	OVX Control (8M)	E_OVX	9.416		1. Treatment								122	E3FAD	♀	OVX untreated (12M)	N_OVX	9.959									225	E4FAD	♀	OVX control (12M)	N_OVX_old	16.103
186	E3FAD	♀	OVX untreated (8M)	E_OVX	1.546		Pairwise comparisons								293	E4FAD	♀	OVX Control (8M)	E_OVX	4.851		Pairwise comparisons								124	E3FAD	♀	OVX untreated (12M)	N_OVX	8.025									228	E4FAD	♀	OVX control (12M)	N_OVX_old	16.53
188	E3FAD	♀	OVX untreated (8M)	E_OVX	0.61		Dependent Variable: MOAB2 (Early OVX E3)								294	E4FAD	♀	OVX Control (8M)	E_OVX	6.991		Dependent Variable: MOAB2 (Early OVX E3)								156	E3FAD	♀	OVX untreated (12M)	N_OVX	9.052									230	E4FAD	♀	OVX control (12M)	N_OVX_old	15.418
190	E3FAD	♀	OVX untreated (8M)	E_OVX	1.089		(I) Tx	(J) Tx	Mean Difference (I-J)	Std. Error	Sig.b	95%CI for Diffb			295	E4FAD	♀	OVX Control (8M)	E_OVX	13.68		(I) Tx	(J) Tx	Mean Difference (I-J)	Std. Error	Sig.b	95%CI for Diffb			157	E3FAD	♀	OVX untreated (12M)	N_OVX	9.737									231	E4FAD	♀	OVX control (12M)	N_OVX_old	14.429
168	E3FAD	♀	Sham OVX (8M)	E_Sham	1.22							Lower Bound	Upper Bound		296	E4FAD	♀	OVX Control (8M)	E_OVX	11.905							Lower Bound	Upper Bound		125	E3FAD	♀	Sham OVX (12M)	N_Sham	9.739									366	E4FAD	♀	OVX untreated (12M)	N_OVX	7.913
170	E3FAD	♀	Sham OVX (8M)	E_Sham	1.84		E_E2	E_OVX	0.146	0.136	0.88	-0.207	0.499		297	E4FAD	♀	OVX Control (8M)	E_OVX	4.596		E_E2	E_OVX	-4.353*	0.995	<0.001	-6.881	-1.825		126	E3FAD	♀	Sham OVX (12M)	N_Sham	8.124									369	E4FAD	♀	OVX untreated (12M)	N_OVX	13.108
171	E3FAD	♀	Sham OVX (8M)	E_Sham	1.166			E_Sham	-0.331	0.136	0.071	-0.683	0.022		384	E4FAD	♀	OVX untreated (8M)	E_OVX	5.864			E_Sham	-1.608	0.995	0.351	-4.136	0.92		127	E3FAD	♀	Sham OVX (12M)	N_Sham	7.131									377	E4FAD	♀	OVX untreated (12M)	N_OVX	9.437
172	E3FAD	♀	Sham OVX (8M)	E_Sham	1.412		E_OVX	E_E2	-0.146	0.136	0.88	-0.499	0.207		387	E4FAD	♀	OVX untreated (8M)	E_OVX	2.99		E_OVX	E_E2	4.353*	0.995	<0.001	1.825	6.881		129	E3FAD	♀	Sham OVX (12M)	N_Sham	9.474									241	E4FAD	♀	Sham OVX Control (12M)	N_Sham_old	10.457
174	E3FAD	♀	Sham OVX (8M)	E_Sham	1.231			E_Sham	-.477*	0.136	0.006	-0.83	-0.124		391	E4FAD	♀	OVX untreated (8M)	E_OVX	8.977			E_Sham	2.745*	0.971	0.025	0.278	5.212		130	E3FAD	♀	Sham OVX (12M)	N_Sham	7.185									242	E4FAD	♀	Sham OVX Control (12M)	N_Sham_old	9.458
176	E3FAD	♀	Sham OVX (8M)	E_Sham	1.501		E_Sham	E_E2	0.331	0.136	0.071	-0.022	0.683		282	E4FAD	♀	Sham OVX Control (8M)	E_Sham	5.171		E_Sham	E_E2	1.608	0.995	0.351	-0.92	4.136		132	E3FAD	♀	Sham OVX (12M)	N_Sham	8.043									243	E4FAD	♀	Sham OVX Control (12M)	N_Sham_old	15.851
177	E3FAD	♀	Sham OVX (8M)	E_Sham	1.543			E_OVX	.477*	0.136	0.006	0.124	0.83		283	E4FAD	♀	Sham OVX Control (8M)	E_Sham	6.494			E_OVX	-2.745*	0.971	0.025	-5.212	-0.278		133	E3FAD	♀	Sham OVX (12M)	N_Sham	7.091									244	E4FAD	♀	Sham OVX Control (12M)	N_Sham_old	10.37
178	E3FAD	♀	Sham OVX (8M)	E_Sham	1.861		Based on estimated marginal means								284	E4FAD	♀	Sham OVX Control (8M)	E_Sham	5.119		Based on estimated marginal means								134	E3FAD	♀	Sham OVX (12M)	N_Sham	9.121									246	E4FAD	♀	Sham OVX Control (12M)	N_Sham_old	8.603
							* The mean difference is significant at the .05 level.*								285	E4FAD	♀	Sham OVX Control (8M)	E_Sham	4.977		* The mean difference is significant at the .05 level.*																						247	E4FAD	♀	Sham OVX Control (12M)	N_Sham_old	12.348
							b. Adjustment for multiple comparisons: Bonferroni.b								286	E4FAD	♀	Sham OVX Control (8M)	E_Sham	4.072		b. Adjustment for multiple comparisons: Bonferroni.b																						248	E4FAD	♀	Sham OVX Control (12M)	N_Sham_old	8.395
															287	E4FAD	♀	Sham OVX Control (8M)	E_Sham	5.83																								370	E4FAD	♀	Sham OVX (12M)	N_Sham	9.457
															288	E4FAD	♀	Sham OVX Control (8M)	E_Sham	6.076																								374	E4FAD	♀	Sham OVX (12M)	N_Sham	12.899
															289	E4FAD	♀	Sham OVX Control (8M)	E_Sham	4.116																								381	E4FAD	♀	Sham OVX (12M)	N_Sham	9.548
															395	E4FAD	♀	Sham OVX (8M)	E_Sham	2.572
															400	E4FAD	♀	Sham OVX (8M)	E_Sham	3.596
															402	E4FAD	♀	Sham OVX (8M)	E_Sham	6.558
